# Supplementary material for: Endothelial cell sphingosine 1-phosphate receptor 1 restrains VE-cadherin cleavage and attenuates experimental inflammatory arthritis
Source: JCI Insight. 2024 Jun 10;9(11):e171467. doi: 10.1172/jci.insight.171467 (PMC11382883; doi:10.1172/jci.insight.171467)
Supplement: Supporting data values [file jciinsight-9-171467-s073.xlsx]

## Sheet: Fig 1B
FIGURE 1B
Evans blue measurements from synovial tissues on days 0,2,3, and 8 (OD at 620)
DAY																													0	0	0	0	0	0
0	0	0	0	0	0	0	0	0	0
1																													0.5	3.5	3	5	3.5	3
2	0.2	0.29	0.23	0.14	0.24																								5	4.5	4.5
3	0.2	0.4	0.28	0.24	0.48	0.28	0.08	0.14	0.28																				5	5.5	7.5
4
5
6																													8	9	10.5
7																													9	7.5	10
8	0.26	0.23	0.25	0.4	0.33	0.16	0.4	0.57	0.13
	Clinical Score after SIA
	mouse 1	mouse 2	mouse 3
DAY
0	0	0	0
1
2	2.5	2.5	2.5
3	5	6.5	4.5
4	5	5.5	7.5
5
6
7	8	9	10.5
8	9	7.5	10

## Sheet: Fig 1C
FIGURE 1C				Controls											ApoM -/-
DAY	control 1	control 2	control 3	control 4	control 5	control 6	control 7	control 8	control 9		DAY	KO 1	KO 2	KO 3	KO 4	KO 5	KO 6	KO 7	KO 8	KO 9
0	0	0	0	0	0	0	0	0	0		0	0	0	0	0	0	0	0	0	0
1											1
2											2
3	1.5	0.5	0	0	1.5						3	2	3	2.5	1.5	2
4	3.5	0	0	1	2						4	4.5	5	5	2.5	7
5	3.5	2.5	1	2	3.5	4	0.5	3.5	1		5	4.5	6	4.5	4.5	8	5.5	2.5	4.5	5.5
6	5	3	1	2.5	4	5	0.5	5	2		6	5	6.5	5	4.5	9.5	8	4	5	9
7						6.5	1	4.5	2.5		7						8.5	4	6	9

## Sheet: Fig 1D
	FIGURE 1D					S1PR1 F/F												S1PR1 ECKO
DAY	control 1	control 2	control 3	control 4	control 5	control 6	control 7	control 8	control 9	control 10	control 11	control 12		DAY	KO 1	KO 2	KO 3	KO 4	KO 5	KO 6	KO 7
0	0	0	0	0	0	0	0	0	0	0	0	0		0	0	0	0	0	0	0	0
1	2	1	1	2	2.5	2								1	3.5	0.5	4.5
2	1.5	0	1	1.5	3	2								2	5	1.5	5
3	4.5	4	2	5.5	4	4	1	2.5	3.5	4	3	1.5		3	9	6	9	5	5	5	3
4	7.5	5.5	5.5	6	6.5	5.5	1	5	6	4	2.5	1.5		4	11.5	9.5	12	6	6.5	8	4
5	9.5	4	5	5.5	8.5	4								5	11	8	12
6	10	4	5.5	6.5	7	6	1.5	7.5	6	7	4	5.5		6	12	6.5	12	9	6.5	11.5	9.5
7	11	4.5	6	5.5	10.5	6.5	4.5	8.5	8	10	8.5			7	12	7	11.5	11	5.5	12	8.5

## Sheet: Fig 1E
FIGURE 1E	Histological scores of arthritis on day 7 after SIA
		S1PR1 f/f	S1PR1 ECKO
		8	14
		7	11
		6	14
		9	9
		9	12
			7
			11

## Sheet: Fig 1F
FIGURE 1F
							Clinical Scores for Figure 1F
	controls									NIBR-0213 treated
DAY	control 1	control 2	control 3	control 4	control 5	control 6	control 7		DAY	NIBR 1	NIBR 2	NIBR 3	NIBR 4	NIBR 5
0	0	0	0	0	0	0	0		0	0	0	0	0	0
1									1
2									2
3					2.5	1.5	3.5		3
4	2.5	1	3.5	2.5	3	3	2.5		4	4.5	2.5	4.5	5.5	6
5					5	5	5.5		5			8	6	5
6	5	3	6.5	2.5	6	6	6.5		6	9.5	3.5	9	8.5	7
7	5	4	8	3.5	7.5	8	8		7			12	11	7.5

## Sheet: Fig 1G
FIGURE 1G
Histological scoring of arthritis after SIA on day 7
	control	NIBR-0213
	7	15
	11	11
	12	17
	12	16

## Sheet: Fig 2A
FIGURE 2A					Clinical Scores for Figure 3A
	WT/control									WT/CYM-5442
DAY	control 1	control 2	control 3	control 4	control 5		DAY	CYM 1	CYM 2	CYM 3	CYM 4	CYM 5
0	0	0	0	0	0		0	0	0	0	0	0
1							1
2					3		2					0
3	3.5	4	3	2.5	5		3	0	0	2.5	1	2
4	3.5	4.5	4	3.5			4	1	2	4	2.5
5	6.5	6	5	4.5			5	2	2	5	3.5
6	5	6.5	4	3.5			6	3	2.5	6.5	1.5
7	4	5.5	3.5	3			7	2.5	1.5	6	1

## Sheet: Fig 2B
FIGURE 2B
	LYMCre S1PR1 KO -vehicle								LYMCre S1PR1 KO - CYM-5442
DAY	control 1	control 2	control 3	control 4	control 5	control 6	control 7		DAY	CYM 1	CYM 2	CYM 3	CYM 4	CYM 5	CYM 6	CYM 7	CYM 8
0	0	0	0	0	0	0	0		0	0	0	0	0	0	0	0	0
1	0	0	0	0					1	0	0	0	0	0
2					2.5	3	3.5		2						0	3	2.5
3	3.5	3	2.5	2	5	3	5		3	1	2	0	1.5	1	3	3	4
4	6.5	5.5	3.5	3	6	7	7.5		4	3.5	3	2	3.5	3	2.5	7	5
5	7.5	5.5	5	3.5	8.5	8	9		5	4.5	5	1	4.5	5	2.5	9	6.5
6	8	6	7	5.5					6	4.5	5.5	0.5	3	5.5
7	9.5	6.5	7	5.5	10.5	8.5	10.5		7	3.5	6	2.5	2.5	7.5	6	8	8

## Sheet: Fig 2C
FIGURE 2C
	S1P1 f/f /SIA							EC S1P1 GOF/SIA
DAY	control 1	control 2	control 3	control 4	control 5		DAY	GOF 1	GOF 2	GOF 3	GOF 4	GOF 5	GOF 6	GOF 7
0	0	0	0	0	0		0	0	0	0	0	0	0	0
1	0	0	0	0	0		1	0	0	0	0	0	0	0
2							2
3	3	0.5	0.5	0	2		3	1	0	1	0.5	0	0.5	0
4	5	2	2	2.5	3.5		4	1	0	2	0.5	0.5	1.5	1
5	6	3	2.5	5.5	6		5	3	0.5	4	2.5	2	1	2.5
6			3.5	10.5	6		6		1	4	3	2.5	3.5	6
7	8	11	3	10.5	6		7	9	0.5	6.5	3.5	4.5	4.5	7.5

## Sheet: Fig 3A
FIGURE 3A
	soluble VE-cadherin in synovial fluids of WT mice - DAY 7 SIA
		control	SIA
		0	4.863
		0	13.383
		0	2.463
		0	9.013
		0	7.813
			12.513

[truncated: 25 more sheets: Fig 3C, Fig 3D, Fig 3E, Fig 4D, Fig 5D, Fig 5E, Fig 6A, Fig 6B, Fig 6C, Fig 6D, Fig 7A, Fig 7B, Fig 7C, Fig 7D, Fig 8B, Supplemental data 1 , Supplemental data 3A, Supplemental data 3b, Supplemental data 4 kegg, Supplemental data 5 …]
